# Supplementary material for: Co-developed implementation guidelines to maximize acceptability, feasibility, and usability of mobile phone supervision in Kenya
Source: Glob Ment Health (Camb). 2023 May 23;10:e31. doi: 10.1017/gmh.2023.23 (PMC10579659; doi:10.1017/gmh.2023.23)
Supplement: Supplementary file 1 [file S2054425123000237sup.zip]

Archive with 3 entries (3 files):
- S2054425123000237sup001.docx
- S2054425123000237sup002.docx
- S2054425123000237sup003.docx
